# Supplementary material for: A Review and In Silico Analysis of Tissue and Exosomal Circular RNAs: Opportunities and Challenges in Thyroid Cancer
Source: Cancers (Basel). 2022 Sep 28;14(19):4728. doi: 10.3390/cancers14194728 (PMC9564022; doi:10.3390/cancers14194728)
Supplement: Supplementary file 1 [file cancers-14-04728-s001.zip]

Archive with 1 entries (1 files):
- cancers-1815416-supplementary.pdf
